# Supplementary material for: FAK-Dependent Cell Motility and Cell Elongation
Source: Cells. 2020 Jan 12;9(1):192. doi: 10.3390/cells9010192 (PMC7017285; doi:10.3390/cells9010192)
Supplement: Supplementary file 1 [file cells-09-00192-s001.zip]

Archive with 10 entries (7 files):
- Supplementary materials/
- Supplementary materials/.DS_Store
- __MACOSX/
- __MACOSX/Supplementary materials/
- __MACOSX/Supplementary materials/._.DS_Store
- Supplementary materials/Materials and Methods.pdf
- __MACOSX/Supplementary materials/._Materials and Methods.pdf
- Supplementary materials/Video-adhesion-01.avi
- __MACOSX/Supplementary materials/._Video-adhesion-01.avi
- __MACOSX/Supplementary materials/._~$terials and Methods.docx
